# Supplementary material for: Appropriate Method of Administering Vasopressors for Maternal Hypotension Associated with Combined Spinal Epidural Anesthesia in Elective Cesarean Section: Impact on Postnatal Respiratory Support for Newborns
Source: Medicina (Kaunas). 2022 Mar 8;58(3):403. doi: 10.3390/medicina58030403 (PMC8950217; doi:10.3390/medicina58030403)
Supplement: Supplementary file 1 [file medicina-58-00403-s001.zip]

Archive with 1 entries (1 files):
- medicina-1586433-supplementary.pdf
